# Supplementary material for: Identification of Core Genes Related to Progression and Prognosis of Hepatocellular Carcinoma and Small-Molecule Drug Predication
Source: Front Genet. 2021 Feb 23;12:608017. doi: 10.3389/fgene.2021.608017 (PMC7940693; doi:10.3389/fgene.2021.608017)
Supplement: Supplementary Table 1 — Public gene expression profile datasets used in this study. [file Table_1.XLSX]

## Sheet: Sheet1
Supplementary Table 1. Public gene expression profile datasets used in this study.
Dataset	Array types	Experiment type
GSE6764	Human Genome U133 Plus 2.0 Array	Expression profiling by microarray
GSE45436	Human Genome U133 Plus 2.0 Array	Expression profiling by microarray
GSE45267	Human Genome U133 Plus 2.0 Array	Expression profiling by microarray
TCGA Liver Cancer (LIHC) cohort	Illumina HiSeq platform	RNA-sequencing profiling
