# Supplementary material for: Identification of Core Genes Related to Progression and Prognosis of Hepatocellular Carcinoma and Small-Molecule Drug Predication
Source: Front Genet. 2021 Feb 23;12:608017. doi: 10.3389/fgene.2021.608017 (PMC7940693; doi:10.3389/fgene.2021.608017)
Supplement: Supplementary Table 2 — Turquoise module genes. [file Table_2.XLSX]

## Sheet: CytoscapeInput-nodes-turquoise
nodeName	altName	nodeAttr[nodesPresent, ]
ITGA6	NA	turquoise
ASPM	NA	turquoise
HMMR	NA	turquoise
DUXAP10	NA	turquoise
TCHP	NA	turquoise
MDK	NA	turquoise
GM2A	NA	turquoise
ERMP1	NA	turquoise
HNRNPU	NA	turquoise
RACGAP1	NA	turquoise
CKAP2	NA	turquoise
ROBO1	NA	turquoise
FLVCR1	NA	turquoise
KHDC4	NA	turquoise
XPO1	NA	turquoise
AURKA	NA	turquoise
PTTG1	NA	turquoise
SEPTIN8	NA	turquoise
SPATS2	NA	turquoise
CCDC93	NA	turquoise
DNM1L	NA	turquoise
GPC3	NA	turquoise
RRM2	NA	turquoise
MAP2	NA	turquoise
EZH2	NA	turquoise
PSMG3	NA	turquoise
HMGN4	NA	turquoise
USP14	NA	turquoise
CENPF	NA	turquoise
ABL2	NA	turquoise
GMPS	NA	turquoise
TCERG1	NA	turquoise
CCNB1	NA	turquoise
ZKSCAN8	NA	turquoise
ABCC10	NA	turquoise
BUB3	NA	turquoise
KIF14	NA	turquoise
PPP1R35	NA	turquoise
UXS1	NA	turquoise
SLC39A10	NA	turquoise
TOP2A	NA	turquoise
PDE7A	NA	turquoise
CCNA2	NA	turquoise
RP9	NA	turquoise
RAP2A	NA	turquoise
STX6	NA	turquoise
GIT2	NA	turquoise
CDKN2A	NA	turquoise
NDC80	NA	turquoise
RCC2	NA	turquoise
CDKN3	NA	turquoise
NDRG3	NA	turquoise
THOC2	NA	turquoise
ACLY	NA	turquoise
CSNK1G1	NA	turquoise
OSBPL3	NA	turquoise
ZNF260	NA	turquoise
ABCC5	NA	turquoise
KPNA2	NA	turquoise
APOBEC3B	NA	turquoise
MORC2	NA	turquoise
CDK1	NA	turquoise
DROSHA	NA	turquoise
SLC26A2	NA	turquoise
RNF34	NA	turquoise
ZNF322	NA	turquoise
TIGD1	NA	turquoise
LEF1	NA	turquoise
STMN1	NA	turquoise
E2F3	NA	turquoise
SAP130	NA	turquoise
LAMC1	NA	turquoise
SMARCC1	NA	turquoise
DENND5A	NA	turquoise
PCLAF	NA	turquoise
SORT1	NA	turquoise
PTBP3	NA	turquoise
NEK2	NA	turquoise
IQGAP3	NA	turquoise
PHF6	NA	turquoise
CPSF6	NA	turquoise
PRC1	NA	turquoise
LARP1	NA	turquoise
IGF2BP2	NA	turquoise
DTL	NA	turquoise
TAOK1	NA	turquoise
YEATS2	NA	turquoise
UBAP2L	NA	turquoise
OFD1	NA	turquoise
FANCF	NA	turquoise
GMNN	NA	turquoise
MFSD5	NA	turquoise
SMYD3	NA	turquoise
MEA1	NA	turquoise
TMEM267	NA	turquoise
THEM4	NA	turquoise
TMEM106C	NA	turquoise
STK39	NA	turquoise
TRMT6	NA	turquoise
AKR1C3	NA	turquoise
BUB1B	NA	turquoise
ZNF318	NA	turquoise
ADCK2	NA	turquoise
LUC7L3	NA	turquoise
FAM83D	NA	turquoise
ZIC2	NA	turquoise
LRRC1	NA	turquoise
ANKRD27	NA	turquoise
AVL9	NA	turquoise
MFSD6	NA	turquoise
BIRC5	NA	turquoise
MACROH2A1	NA	turquoise
HEY1	NA	turquoise
SRPK1	NA	turquoise
ZWINT	NA	turquoise
DLGAP5	NA	turquoise
NRF1	NA	turquoise
U2SURP	NA	turquoise
LIX1L	NA	turquoise
LARS1	NA	turquoise
PUS7	NA	turquoise
CASP2	NA	turquoise
CKS2	NA	turquoise
UPF3B	NA	turquoise
NCAPG	NA	turquoise
ACSL4	NA	turquoise
PPP4R1	NA	turquoise
PRKAA2	NA	turquoise
NPC1	NA	turquoise
DENND6A	NA	turquoise
CTC-338M12.4	NA	turquoise
HSPB1	NA	turquoise
CCDC34	NA	turquoise
CRNDE	NA	turquoise
DNAJB6	NA	turquoise
MELK	NA	turquoise
SATB2	NA	turquoise
C5orf22	NA	turquoise
ECT2	NA	turquoise
CENPW	NA	turquoise
ANLN	NA	turquoise
CENPU	NA	turquoise
AMMECR1	NA	turquoise
VPS33A	NA	turquoise
UBE2C	NA	turquoise
KIF20A	NA	turquoise
DDX39A	NA	turquoise
CCNE2	NA	turquoise
RHNO1	NA	turquoise
PWWP2A	NA	turquoise
MED20	NA	turquoise
CS	NA	turquoise
NKIRAS2	NA	turquoise
ZNF605	NA	turquoise
RASSF4	NA	turquoise
PRKDC	NA	turquoise
COG5	NA	turquoise
TET3	NA	turquoise
MED12	NA	turquoise
PPIA	NA	turquoise
GLA	NA	turquoise
CCT6A	NA	turquoise
ARL15	NA	turquoise
UBAP2	NA	turquoise
EIF1AD	NA	turquoise
IPO9	NA	turquoise
TOPBP1	NA	turquoise
DUSP12	NA	turquoise
SFT2D2	NA	turquoise
HELLS	NA	turquoise
CAPRIN1	NA	turquoise
XPO5	NA	turquoise
DONSON	NA	turquoise
HAUS3	NA	turquoise
TYMS	NA	turquoise
SPC24	NA	turquoise
C5orf51	NA	turquoise
FRMD8	NA	turquoise
GCN1	NA	turquoise
NUSAP1	NA	turquoise
KNTC1	NA	turquoise
KIAA1522	NA	turquoise
RNASEH2A	NA	turquoise
SUZ12	NA	turquoise
CHD1L	NA	turquoise
BRMS1	NA	turquoise
SESTD1	NA	turquoise
MAD2L1	NA	turquoise
RNF20	NA	turquoise
DLG5	NA	turquoise
GINS1	NA	turquoise
UBE2T	NA	turquoise
DNMT3A	NA	turquoise
SNRPA	NA	turquoise
H2AX	NA	turquoise
NFYA	NA	turquoise
RNF8	NA	turquoise
PACC1	NA	turquoise
PUS1	NA	turquoise
DCK	NA	turquoise
POLR3A	NA	turquoise
GNL2	NA	turquoise
TMEM209	NA	turquoise
CUL4B	NA	turquoise
BARD1	NA	turquoise
NSL1	NA	turquoise
LSM11	NA	turquoise
CCDC86	NA	turquoise
TRIM32	NA	turquoise
CNOT11	NA	turquoise
SGO2	NA	turquoise
JADE2	NA	turquoise
PBK	NA	turquoise
NAA40	NA	turquoise
CIZ1	NA	turquoise
HMGB2	NA	turquoise
CPSF3	NA	turquoise
JRKL	NA	turquoise
DDX41	NA	turquoise
CDC23	NA	turquoise
DCTN2	NA	turquoise
UBE2S	NA	turquoise
VRK1	NA	turquoise
JMJD4	NA	turquoise
CBLL1	NA	turquoise
CENPL	NA	turquoise
CCNB2	NA	turquoise
MSI2	NA	turquoise
TMEM38B	NA	turquoise
TTK	NA	turquoise
LCMT1	NA	turquoise
ITGB3BP	NA	turquoise
SNRPE	NA	turquoise
KIF4A	NA	turquoise
ZNF143	NA	turquoise
RFC4	NA	turquoise
KIF3A	NA	turquoise
CBFA2T2	NA	turquoise
ZMYM1	NA	turquoise
NPM1	NA	turquoise
RMI1	NA	turquoise
SLC41A3	NA	turquoise
LBR	NA	turquoise
RABIF	NA	turquoise
LOC389834	NA	turquoise
SMC4	NA	turquoise
ZNF217	NA	turquoise
UHRF1	NA	turquoise
DCP2	NA	turquoise
KCTD6	NA	turquoise
COPB1	NA	turquoise
RFX3	NA	turquoise
IFT52	NA	turquoise
FTSJ3	NA	turquoise
NAP1L1	NA	turquoise
WDR12	NA	turquoise
DR1	NA	turquoise
CASK	NA	turquoise
HSP90AB1	NA	turquoise
CENPK	NA	turquoise
GARS1	NA	turquoise
C17orf58	NA	turquoise
CWC27	NA	turquoise
STAM	NA	turquoise
CDC20	NA	turquoise
PGP	NA	turquoise
OLA1	NA	turquoise
MAP4K4	NA	turquoise
NPNT	NA	turquoise
CBX1	NA	turquoise
MAML1	NA	turquoise
MCM6	NA	turquoise
RFXANK	NA	turquoise
CEP152	NA	turquoise
KIAA1841	NA	turquoise
NSD2	NA	turquoise
PDZD11	NA	turquoise
CUTA	NA	turquoise
PAPSS1	NA	turquoise
CPD	NA	turquoise
STIP1	NA	turquoise
FAM189B	NA	turquoise
ALG6	NA	turquoise
MCM4	NA	turquoise
FUS	NA	turquoise
SMG5	NA	turquoise
BOD1	NA	turquoise
PIAS3	NA	turquoise
JADE3	NA	turquoise
DNAJC9	NA	turquoise
FIGNL1	NA	turquoise
RHEB	NA	turquoise
SPDL1	NA	turquoise
NCAPD2	NA	turquoise
DIAPH3	NA	turquoise
GTF2IRD1	NA	turquoise
KIF11	NA	turquoise
MND1	NA	turquoise
BMPR1A	NA	turquoise
DCAF16	NA	turquoise
EFCAB2	NA	turquoise
SPNS1	NA	turquoise
TMPO	NA	turquoise
PIGU	NA	turquoise
NUF2	NA	turquoise
TMEM98	NA	turquoise
LPCAT1	NA	turquoise
MRGBP	NA	turquoise
SUPT16H	NA	turquoise
PCNA	NA	turquoise
RBM42	NA	turquoise
TPX2	NA	turquoise
INTS4	NA	turquoise
CBX3	NA	turquoise
MCRS1	NA	turquoise
RAB11FIP4	NA	turquoise
C12orf73	NA	turquoise
AACS	NA	turquoise
CENPJ	NA	turquoise
HMGA1	NA	turquoise
FANCD2	NA	turquoise
MCM8	NA	turquoise
MATR3	NA	turquoise
DPF2	NA	turquoise
DYRK2	NA	turquoise
SBNO1	NA	turquoise
PHF21A	NA	turquoise
DNMT1	NA	turquoise
MTA3	NA	turquoise
STXBP6	NA	turquoise
SLC26A11	NA	turquoise
ZEB1-AS1	NA	turquoise
ANP32E	NA	turquoise
CENPE	NA	turquoise
NUP43	NA	turquoise
FANCG	NA	turquoise
VARS1	NA	turquoise
PDSS1	NA	turquoise
SOWAHA	NA	turquoise
SACS	NA	turquoise
DCAF7	NA	turquoise
STIL	NA	turquoise
BRD8	NA	turquoise
KNSTRN	NA	turquoise
PARPBP	NA	turquoise
RAD51AP1	NA	turquoise
CNOT6	NA	turquoise
E2F8	NA	turquoise
SFR1	NA	turquoise
SQLE	NA	turquoise
C5orf34	NA	turquoise
SUV39H2	NA	turquoise
LIG1	NA	turquoise
PLXNC1	NA	turquoise
NUP62	NA	turquoise
FANCI	NA	turquoise
MANBAL	NA	turquoise
MCM3	NA	turquoise
TATDN3	NA	turquoise
ZMYND19	NA	turquoise
C12orf75	NA	turquoise
BANF1	NA	turquoise
SLBP	NA	turquoise
UHRF1BP1	NA	turquoise
CKAP5	NA	turquoise
MKI67	NA	turquoise
DNAAF5	NA	turquoise
RCN2	NA	turquoise
CLSTN1	NA	turquoise
MGAT4A	NA	turquoise
TLCD1	NA	turquoise
PRMT3	NA	turquoise
PIK3R3	NA	turquoise
DYNLL1	NA	turquoise
NUP205	NA	turquoise
SNRPD2	NA	turquoise
GOLT1B	NA	turquoise
POLG2	NA	turquoise
PHIP	NA	turquoise
CDC7	NA	turquoise
TRIM28	NA	turquoise
PIGT	NA	turquoise
HLTF	NA	turquoise
CDC25B	NA	turquoise
EIF2S3	NA	turquoise
FOXM1	NA	turquoise
NEU1	NA	turquoise
POLA1	NA	turquoise
MAGED2	NA	turquoise
GDPD1	NA	turquoise
CCL20	NA	turquoise
KIF2A	NA	turquoise
MSH2	NA	turquoise
NRAS	NA	turquoise
RALY	NA	turquoise
BLM	NA	turquoise
TMEM147	NA	turquoise
SFN	NA	turquoise
P4HA2	NA	turquoise
CCT5	NA	turquoise
TMSB10	NA	turquoise
MYO19	NA	turquoise
GIHCG	NA	turquoise
NONO	NA	turquoise
NUP107	NA	turquoise
SLC18B1	NA	turquoise
KLHL23	NA	turquoise
ALDOA	NA	turquoise
RRP1B	NA	turquoise
TRIP13	NA	turquoise
RAE1	NA	turquoise
GPSM2	NA	turquoise
ZFP64	NA	turquoise
TRIM24	NA	turquoise
FAM222A	NA	turquoise
RNF157	NA	turquoise
EFCAB11	NA	turquoise
NFXL1	NA	turquoise
MASTL	NA	turquoise
CKAP4	NA	turquoise
RBM12	NA	turquoise
KIF2C	NA	turquoise
JPT1	NA	turquoise
ABCC4	NA	turquoise
TIAM2	NA	turquoise
IARS1	NA	turquoise
RMI2	NA	turquoise
SLC7A11	NA	turquoise
NR2C2AP	NA	turquoise
ZSWIM5	NA	turquoise
SYNJ2	NA	turquoise
CDCA4	NA	turquoise
TACC3	NA	turquoise
PEG10	NA	turquoise
HOMER1	NA	turquoise
PSPH	NA	turquoise
RRM1	NA	turquoise
BORA	NA	turquoise
TK1	NA	turquoise
PSME3	NA	turquoise
COIL	NA	turquoise
ZNF493	NA	turquoise
ADNP	NA	turquoise
TMEM69	NA	turquoise
FEN1	NA	turquoise
TRIM71	NA	turquoise
BEND3	NA	turquoise
IMPDH2	NA	turquoise
AGBL3	NA	turquoise
POLD1	NA	turquoise
MTFR2	NA	turquoise
CEP55	NA	turquoise
ITGB1BP1	NA	turquoise
PLCB1	NA	turquoise
ZNF704	NA	turquoise
C12orf4	NA	turquoise
PAQR9	NA	turquoise
CCSAP	NA	turquoise
ZWILCH	NA	turquoise
DEPDC1B	NA	turquoise
NUP155	NA	turquoise
MZT1	NA	turquoise
HJURP	NA	turquoise
GRPEL2	NA	turquoise
GPD1L	NA	turquoise
GTPBP4	NA	turquoise
CCDC117	NA	turquoise
ATP9A	NA	turquoise
NCAPH	NA	turquoise
GPATCH1	NA	turquoise
CDC25C	NA	turquoise
SRM	NA	turquoise
WDR4	NA	turquoise
TIPIN	NA	turquoise
CHML	NA	turquoise
SNHG32	NA	turquoise
ORC6	NA	turquoise
FBXO45	NA	turquoise
TTF2	NA	turquoise
BLVRA	NA	turquoise
PLEKHH1	NA	turquoise
NPEPPSP1	NA	turquoise
ZNF738	NA	turquoise
CREB3L2	NA	turquoise
CKAP2L	NA	turquoise
SHCBP1	NA	turquoise
LINC01138	NA	turquoise
CCNE1	NA	turquoise
NCAPG2	NA	turquoise
TESC	NA	turquoise
NUDT1	NA	turquoise
TAF5	NA	turquoise
CACYBP	NA	turquoise
PDCD5	NA	turquoise
ATIC	NA	turquoise
DARS2	NA	turquoise
DBF4	NA	turquoise
TTLL4	NA	turquoise
NUP37	NA	turquoise
MDC1	NA	turquoise
PFAS	NA	turquoise
DTYMK	NA	turquoise
CHKA	NA	turquoise
H2AZ1	NA	turquoise
TPGS2	NA	turquoise
KIF15	NA	turquoise
KIF18A	NA	turquoise
PAFAH1B3	NA	turquoise
PLP2	NA	turquoise
FN3KRP	NA	turquoise
ARFGEF2	NA	turquoise
MCM7	NA	turquoise
TUBA1B	NA	turquoise
ARHGAP18	NA	turquoise
GAS2L3	NA	turquoise
TRIM6	NA	turquoise
GLS	NA	turquoise
IDUA	NA	turquoise
TCF19	NA	turquoise
ALDH18A1	NA	turquoise
CDCA5	NA	turquoise
NABP2	NA	turquoise
SPC25	NA	turquoise
MED28	NA	turquoise
SOX4	NA	turquoise
GNAZ	NA	turquoise
UTRN	NA	turquoise
NME1	NA	turquoise
TMEM201	NA	turquoise
C18orf54	NA	turquoise
CEP72	NA	turquoise
ZBED8	NA	turquoise
OIP5	NA	turquoise
HECTD2	NA	turquoise
KIF18B	NA	turquoise
RUNDC1	NA	turquoise
RFC3	NA	turquoise
CDT1	NA	turquoise
SPSB2	NA	turquoise
MCM5	NA	turquoise
MCM2	NA	turquoise
RASSF3	NA	turquoise
PDZK1IP1	NA	turquoise
DCLRE1B	NA	turquoise
HIC2	NA	turquoise
WASF1	NA	turquoise
ARL2	NA	turquoise
HSF2	NA	turquoise
LOX	NA	turquoise
SERPINH1	NA	turquoise
PSRC1	NA	turquoise
SNRPB	NA	turquoise
TCTEX1D2	NA	turquoise
GPD2	NA	turquoise
FABP5	NA	turquoise
PKDCC	NA	turquoise
CLEC4M	NA	turquoise
ANGPTL6	NA	turquoise
CLEC4G	NA	turquoise
COLEC10	NA	turquoise
BMPER	NA	turquoise
DBH	NA	turquoise
ANKRD55	NA	turquoise
IGFALS	NA	turquoise
CCL23	NA	turquoise
CNDP1	NA	turquoise
LINC01093	NA	turquoise
OIT3	NA	turquoise
CFP	NA	turquoise
STAB2	NA	turquoise
DIRAS3	NA	turquoise
CLEC1B	NA	turquoise
PTH1R	NA	turquoise
VIPR1	NA	turquoise
RNF165	NA	turquoise
GNA14	NA	turquoise
ADRA1A	NA	turquoise
SLCO4C1	NA	turquoise
FCN3	NA	turquoise
RIPOR3	NA	turquoise
ITLN1	NA	turquoise
MARCO	NA	turquoise
LPA	NA	turquoise
NAT2	NA	turquoise
CRHBP	NA	turquoise
DNASE1L3	NA	turquoise
CSRNP1	NA	turquoise
CYP1A2	NA	turquoise
LPAL2	NA	turquoise
LCAT	NA	turquoise
ACADS	NA	turquoise
TSLP	NA	turquoise
ADAMTS13	NA	turquoise
SPRYD4	NA	turquoise
BBOX1	NA	turquoise
ACSM3	NA	turquoise
TPPP2	NA	turquoise
RCAN1	NA	turquoise
TUBE1	NA	turquoise
GSTZ1	NA	turquoise
MASP1	NA	turquoise
MAN1C1	NA	turquoise
MYOM2	NA	turquoise
PGM1	NA	turquoise
SLC25A47	NA	turquoise
ASPA	NA	turquoise
RETREG1	NA	turquoise
MEIS3P1	NA	turquoise
SARDH	NA	turquoise
ALPL	NA	turquoise
TTC36	NA	turquoise
NDRG2	NA	turquoise
APOF	NA	turquoise
PEMT	NA	turquoise
CNTN3	NA	turquoise
NMRK1	NA	turquoise
MRO	NA	turquoise
MFSD2A	NA	turquoise
CYP39A1	NA	turquoise
CIDEB	NA	turquoise
MAGI2-AS3	NA	turquoise
PROS1	NA	turquoise
MSRA	NA	turquoise
C3orf85	NA	turquoise
GPR182	NA	turquoise
ETFDH	NA	turquoise
GNE	NA	turquoise
SLC28A1	NA	turquoise
FAM149A	NA	turquoise
FAHD2A	NA	turquoise
AGXT2	NA	turquoise
F11	NA	turquoise
C8A	NA	turquoise
FOLH1B	NA	turquoise
SELE	NA	turquoise
BCHE	NA	turquoise
DHODH	NA	turquoise
GHR	NA	turquoise
CTBS	NA	turquoise
RND3	NA	turquoise
ATP11C	NA	turquoise
SLC31A1	NA	turquoise
PHLDB2	NA	turquoise
NR1H4	NA	turquoise
CYP26A1	NA	turquoise
SLC25A20	NA	turquoise
ADAMTSL3	NA	turquoise
CBR4	NA	turquoise
MOGAT2	NA	turquoise
CXCL2	NA	turquoise
ANXA10	NA	turquoise
APOA5	NA	turquoise
HAO2	NA	turquoise
RDH16	NA	turquoise
LRG1	NA	turquoise
PHYHD1	NA	turquoise
CA2	NA	turquoise
TPMT	NA	turquoise
SORL1	NA	turquoise
CYP4V2	NA	turquoise
ACAA1	NA	turquoise
STEAP3	NA	turquoise
FERMT2	NA	turquoise
BCKDHB	NA	turquoise
ZG16	NA	turquoise
KHK	NA	turquoise
SLC9B2	NA	turquoise
C3P1	NA	turquoise
PNP	NA	turquoise
KLKB1	NA	turquoise
PTS	NA	turquoise
BCO2	NA	turquoise
FNDC4	NA	turquoise
CYP4F12	NA	turquoise
SLC41A2	NA	turquoise
IYD	NA	turquoise
TTPAL	NA	turquoise
MCEE	NA	turquoise
CPED1	NA	turquoise
ID2	NA	turquoise
THRSP	NA	turquoise
CD5L	NA	turquoise
KCND3	NA	turquoise
CDC37L1	NA	turquoise
DHRS4-AS1	NA	turquoise
C8B	NA	turquoise
PLPP3	NA	turquoise
ST3GAL6	NA	turquoise
GPD1	NA	turquoise
ACAT1	NA	turquoise
CDA	NA	turquoise
GBA3	NA	turquoise
ALDH2	NA	turquoise
AZGP1	NA	turquoise
SKAP1	NA	turquoise
TPD52L1	NA	turquoise
STARD5	NA	turquoise
HMGCL	NA	turquoise
RMDN2	NA	turquoise
IDNK	NA	turquoise
DEPDC7	NA	turquoise
GNMT	NA	turquoise
STEAP4	NA	turquoise
FAM13A	NA	turquoise
ITIH1	NA	turquoise
CYP2B6	NA	turquoise
FBP1	NA	turquoise
LINC01018	NA	turquoise
SLC35D1	NA	turquoise
SHBG	NA	turquoise
HAAO	NA	turquoise
HMGN5	NA	turquoise
C6	NA	turquoise
HPX	NA	turquoise
OAF	NA	turquoise
PTPRD	NA	turquoise
ADGRA3	NA	turquoise
ACAA2	NA	turquoise
TM6SF2	NA	turquoise
EXPH5	NA	turquoise
PGLYRP2	NA	turquoise
SLC22A1	NA	turquoise
TRPM8	NA	turquoise
C21orf91	NA	turquoise
MAT1A	NA	turquoise
RBP5	NA	turquoise
NPC1L1	NA	turquoise
CNTN4	NA	turquoise
CBS	NA	turquoise
ABAT	NA	turquoise
PRKAG2	NA	turquoise
SUCLG2	NA	turquoise
NR3C2	NA	turquoise
IGF1	NA	turquoise
RBKS	NA	turquoise
PTMS	NA	turquoise
GPR146	NA	turquoise
PNPLA7	NA	turquoise
PLGLB2	NA	turquoise
SERPINF2	NA	turquoise
NAMPT	NA	turquoise
FRMD4B	NA	turquoise
GRAMD1C	NA	turquoise
DUSP1	NA	turquoise
MFAP3L	NA	turquoise
CAT	NA	turquoise
ACADL	NA	turquoise
C9orf72	NA	turquoise
C1R	NA	turquoise
ETS2	NA	turquoise
C1RL	NA	turquoise
F8	NA	turquoise
CYP4F2	NA	turquoise
ACSL1	NA	turquoise
SERPINA10	NA	turquoise
HGFAC	NA	turquoise
PBLD	NA	turquoise
SLC38A4	NA	turquoise
AZGP1P1	NA	turquoise
GCDH	NA	turquoise
QDPR	NA	turquoise
ASS1	NA	turquoise
MAN1A1	NA	turquoise
C4orf3	NA	turquoise
CYP2C9	NA	turquoise
ACMSD	NA	turquoise
ETFRF1	NA	turquoise
GYS2	NA	turquoise
FCGR2B	NA	turquoise
ZNF385B	NA	turquoise
ACADM	NA	turquoise
KLHL2	NA	turquoise
CD14	NA	turquoise
BDH2	NA	turquoise
SLC16A2	NA	turquoise
MGMT	NA	turquoise
GCKR	NA	turquoise
ECHS1	NA	turquoise
PON3	NA	turquoise
MMUT	NA	turquoise
ALDH8A1	NA	turquoise
PAPSS2	NA	turquoise
MLYCD	NA	turquoise
GADD45B	NA	turquoise
FAH	NA	turquoise
CYP8B1	NA	turquoise
EIF5	NA	turquoise
PLG	NA	turquoise
FUOM	NA	turquoise
C9	NA	turquoise
CSAD	NA	turquoise
DTX1	NA	turquoise
AMDHD1	NA	turquoise
GRHPR	NA	turquoise
G0S2	NA	turquoise
ABHD2	NA	turquoise
TLCD4	NA	turquoise
SOCS2	NA	turquoise
SMIM19	NA	turquoise
UROC1	NA	turquoise
F9	NA	turquoise
ZFP1	NA	turquoise
TKFC	NA	turquoise
ANGPTL3	NA	turquoise
TAPT1	NA	turquoise
NFKBIZ	NA	turquoise
ABCG8	NA	turquoise
ECHDC2	NA	turquoise
ART4	NA	turquoise
CD81	NA	turquoise
PROZ	NA	turquoise
PRCP	NA	turquoise
CD1D	NA	turquoise
PPL	NA	turquoise
RNF130	NA	turquoise
NKIRAS1	NA	turquoise
XDH	NA	turquoise
TMEM192	NA	turquoise
PPP1R3B	NA	turquoise
ALDH4A1	NA	turquoise
ACOX2	NA	turquoise
TTR	NA	turquoise
CP	NA	turquoise
LDHD	NA	turquoise
ADH4	NA	turquoise
DHRS12	NA	turquoise
LINC00844	NA	turquoise
NOSTRIN	NA	turquoise
NR1I2	NA	turquoise
PCK1	NA	turquoise
RNF125	NA	turquoise
FTCD	NA	turquoise
IVD	NA	turquoise
ABHD6	NA	turquoise
SCP2	NA	turquoise
CCDC71L	NA	turquoise
CYB5A	NA	turquoise
NIT2	NA	turquoise
RIDA	NA	turquoise
BDH1	NA	turquoise
ITIH4	NA	turquoise
SLC46A3	NA	turquoise
PDLIM5	NA	turquoise
ORM1	NA	turquoise
MST1	NA	turquoise
CLYBL	NA	turquoise
SLC27A5	NA	turquoise
GLUD2	NA	turquoise
ADH6	NA	turquoise
MBNL2	NA	turquoise
IGFBP4	NA	turquoise
ABCA8	NA	turquoise
CPN2	NA	turquoise
ACYP2	NA	turquoise
ASL	NA	turquoise
FYN	NA	turquoise
GPT	NA	turquoise
DAO	NA	turquoise
ADI1	NA	turquoise
HYAL1	NA	turquoise
S100A9	NA	turquoise
AKR7A3	NA	turquoise
ARHGEF26	NA	turquoise
COBLL1	NA	turquoise
FYB2	NA	turquoise
CNGA1	NA	turquoise
JDP2	NA	turquoise
TMEM131L	NA	turquoise
TGDS	NA	turquoise
CYP2A7	NA	turquoise
CYP2A6	NA	turquoise
RHOB	NA	turquoise
CPB2	NA	turquoise
SERPINA4	NA	turquoise
AIG1	NA	turquoise
PCCA	NA	turquoise
GLYAT	NA	turquoise
GREM2	NA	turquoise
RCL1	NA	turquoise
HP	NA	turquoise
ASGR1	NA	turquoise
CDHR2	NA	turquoise
AGXT	NA	turquoise
FAM110C	NA	turquoise
IDO2	NA	turquoise
NNMT	NA	turquoise
ANGPTL1	NA	turquoise
ABCA6	NA	turquoise
MPDZ	NA	turquoise
GJB2	NA	turquoise
GPHN	NA	turquoise
PALM3	NA	turquoise
TAT	NA	turquoise
PON1	NA	turquoise
ASGR2	NA	turquoise
DMGDH	NA	turquoise
LIPG	NA	turquoise
KMO	NA	turquoise
AKR1D1	NA	turquoise
CYP2C8	NA	turquoise
PIPOX	NA	turquoise
C11orf1	NA	turquoise
PDE11A	NA	turquoise
ALDH6A1	NA	turquoise
SLC22A7	NA	turquoise
SLC1A1	NA	turquoise
SLC16A4	NA	turquoise
N4BP2L1	NA	turquoise
ASPDH	NA	turquoise
TLR3	NA	turquoise
SLCO2B1	NA	turquoise
CYP4F3	NA	turquoise
SERPINB8	NA	turquoise
HAO1	NA	turquoise
ACSM5	NA	turquoise
RAB17	NA	turquoise
C11orf54	NA	turquoise
SLC4A4	NA	turquoise
HSD17B6	NA	turquoise
ENPEP	NA	turquoise
ANG	NA	turquoise
GADD45G	NA	turquoise
MACROD1	NA	turquoise
GLOD5	NA	turquoise
SLC27A2	NA	turquoise
SPATA6L	NA	turquoise
DCXR	NA	turquoise
APOA1	NA	turquoise
LOC100507389	NA	turquoise
LEAP2	NA	turquoise
SULT1A1	NA	turquoise
SLC39A5	NA	turquoise
CPNE8	NA	turquoise
NAP1L5	NA	turquoise
SLC2A2	NA	turquoise
ETNPPL	NA	turquoise
IL18R1	NA	turquoise
NT5DC1	NA	turquoise
ALDOB	NA	turquoise
TMEM47	NA	turquoise
CYP4A11	NA	turquoise
ADH1A	NA	turquoise
